# Supplementary material for: First records of the genera Histeromerus Wesmael (Hymenoptera, Braconidae, Histeromerinae) and Ecclitura Kokujev (Hymenoptera, Braconidae, Euphorinae) in Italy
Source: Zookeys. 2013 Jun 19;(310):29–40. doi: 10.3897/zookeys.310.5136 (PMC3690961; doi:10.3897/zookeys.310.5136)
Supplement: XML Treatment for Histeromerus [file zookeys.310.5136-treatment1.xml]

<!DOCTYPE tp:taxon-treatment
  PUBLIC "-//TaxonX//DTD Taxonomic Treatment Publishing DTD v0 20100105//EN" "tax-treatment-NSO.dtd">
<tp:taxon-treatment xmlns:tp="http://www.plazi.org/taxpub"><tp:treatment-meta><mixed-citation publication-type="journal"><person-group><name><surname>Belokobylskij</surname><given-names>Sergey A.</given-names></name><name><surname>Loni</surname><given-names>Augusto</given-names></name><name><surname>Lucchi</surname><given-names>Andrea</given-names></name><name><surname>Bernardo</surname><given-names>Umberto</given-names></name></person-group><article-title>First records of the genera
                    <italic>Histeromerus</italic> Wesmael (Hymenoptera, Braconidae, Histeromerinae) and
                    <italic>Ecclitura</italic> Kokujev (Hymenoptera, Braconidae, Euphorinae) in Italy</article-title><source>Zookeys</source><day>19</day><month>6</month><year>2013</year><volume>2013</volume><issue>310</issue><fpage>29</fpage><lpage>40</lpage><pub-id pub-id-type="doi">10.3897/zookeys.310.5136</pub-id></mixed-citation></tp:treatment-meta><tp:nomenclature><label>Genus</label><tp:taxon-name>
                        <tp:taxon-name-part taxon-name-part-type="genus">Histeromerus</tp:taxon-name-part>
                        <object-id xmlns:xlink="http://www.w3.org/1999/xlink" xlink:type="simple">http://species-id.net/wiki/Histeromerus</object-id>
                    </tp:taxon-name><tp:taxon-authority>Wesmael, 1838</tp:taxon-authority></tp:nomenclature><tp:treatment-sec sec-type="Type species"><title>Type species.</title><p><italic><tp:taxon-name>Histeromerus mystacinus</tp:taxon-name></italic> Wesmael, 1838</p></tp:treatment-sec><tp:treatment-sec sec-type="Comments"><title>Comments.</title><!--PageBreak--><!--PageBreak--><p><italic><tp:taxon-name>Histeromerus</tp:taxon-name></italic> Wesmael is a type genus of the monotypic subfamily <tp:taxon-name>Histeromerinae</tp:taxon-name>. The systematic position of this peculiar genus changed many times during its study. For a long time <italic><tp:taxon-name>Histeromerus</tp:taxon-name></italic> was considered as a member of subfamily <tp:taxon-name>Doryctinae</tp:taxon-name> and included in the tribe <tp:taxon-name>Doryctini</tp:taxon-name> or <tp:taxon-name>Histeromerini</tp:taxon-name> (<xref ref-type="bibr" rid="B18">Shenefelt and Marsh 1976</xref>, <xref ref-type="bibr" rid="B22">Yu et al. 2012</xref>), but other authors treated it inside the subfamily <tp:taxon-name>Braconinae</tp:taxon-name> (<xref ref-type="bibr" rid="B1">Achterberg 1976</xref>, <xref ref-type="bibr" rid="B11">Quicke 1987</xref>) or as a member of the separated subfamily <tp:taxon-name>Histeromerinae</tp:taxon-name> (<xref ref-type="bibr" rid="B2">Achterberg 1984</xref>, <xref ref-type="bibr" rid="B12">Quicke and Achterberg 1990</xref>, <xref ref-type="bibr" rid="B4">Belokobylskij 1998</xref>). According to the more recent molecular phylogenetic study on the cyclostome subfamilies (<xref ref-type="bibr" rid="B23">Zaldivar et al. 2006</xref>, <xref ref-type="bibr" rid="B14">Sharanowski et al. 2011</xref>), this genus was put inside subfamily <tp:taxon-name>Rhyssalinae</tp:taxon-name>. On the other side, numerous apomorphic characters of this taxon (prepectal carina and metapleural flange absent, fore and middle tibiae with clusters of spines, hind basitarsus about twice longer than remainder of hind tarsus, first metasomal tergite without sublateral grooves, dorsope absent, ovipositor compressed and without apical notch or teeth, etc.) did not show a close relation of <italic><tp:taxon-name>Histeromerus</tp:taxon-name></italic> with any rhyssaline taxa so seems better to keep this genus in the separate subfamily <tp:taxon-name>Histeromerinae</tp:taxon-name> until receiving of additional and more robust information about its taxonomic position.</p><p>Hitherto, four species of <italic><tp:taxon-name>Histeromerus</tp:taxon-name></italic> are known. Type species <italic><tp:taxon-name>Histeromerus mystacinus</tp:taxon-name></italic> was recorded only in the Western Palaearctic (including Iran). <italic><tp:taxon-name>Histeromerus canadensis</tp:taxon-name></italic> Ashmead, 1891, mainly known from U.S.A. and Canada, was also found in the Netherlands. <italic><tp:taxon-name>Histeromerus orientalis</tp:taxon-name></italic> Chou &amp; Chou, 1991 was described from Taiwan and later was additionally recorded in Japan (Ogasawara Islands). Finally a fourth species, <italic><tp:taxon-name>Histeromerus clavatus</tp:taxon-name></italic> Austin &amp; Wharton, 1992, was described from Australia (Queensland) (<xref ref-type="bibr" rid="B22">Yu et al. 2012</xref>).</p><p><italic><tp:taxon-name>Histeromerus mystacinus</tp:taxon-name></italic> Wesmael is widely distributed in several European countries and also in Caucasus and Central Asia (North Iran). On the other hand, this species practically resulted unknown for the south part of Europe (Mediterranean coast). First discovery of <italic><tp:taxon-name>Histeromerus mystacinus</tp:taxon-name></italic> in Italy is very interesting, because expands the geographical distribution of this taxon in dry territories. Members of <italic><tp:taxon-name>Histeromerus</tp:taxon-name></italic> are gregarious ectoparasitoids of concealed living beetles’ larvae from subfamilies <tp:taxon-name>Anobiidae</tp:taxon-name>, <tp:taxon-name>Buprestidae</tp:taxon-name>, <tp:taxon-name>Cerambycidae</tp:taxon-name>, <tp:taxon-name>Cisidae</tp:taxon-name>, <tp:taxon-name>Elateridae</tp:taxon-name>, <tp:taxon-name>Lucanidae</tp:taxon-name>, <tp:taxon-name>Lyctidae</tp:taxon-name>, and <tp:taxon-name>Ptinidae</tp:taxon-name> (<xref ref-type="bibr" rid="B22">Yu et al. 2012</xref>).</p></tp:treatment-sec><ref-list><ref id="B18"><mixed-citation xmlns:xlink="http://www.w3.org/1999/xlink" xlink:type="simple"><person-group><name name-style="western"><surname>Shenefelt</surname><given-names>RD</given-names></name><name name-style="western"><surname>Marsh</surname><given-names>PM</given-names></name></person-group> (<year>1976</year>) <source>Hymenopterorum Catalogus. Pars 13. Braconidae 9. Doryctinae. Dr W. Junk, ‘s-Gravenhage: 1263–1424.</source></mixed-citation></ref><ref id="B22"><mixed-citation xmlns:xlink="http://www.w3.org/1999/xlink" xlink:type="simple"><person-group><name name-style="western"><surname>Yu</surname><given-names>DS</given-names></name><name name-style="western"><surname>Achterberg</surname><given-names>C van</given-names></name><name name-style="western"><surname>Horstman</surname><given-names>K</given-names></name></person-group> (<year>2012</year>) <source>World Ichneumonoidea 2011. Taxonomy, biology, morphology and distribution. CD/DVD. Taxapad, Vancouver, Canada. <ext-link ext-link-type="uri" xlink:href="http://www.taxapad.com" xlink:type="simple">www.taxapad.com</ext-link></source></mixed-citation></ref><ref id="B1"><mixed-citation xmlns:xlink="http://www.w3.org/1999/xlink" xlink:type="simple"><person-group><name name-style="western"><surname>Achterberg</surname><given-names>C van</given-names></name></person-group> (<year>1976</year>) <article-title>A preliminary key to the subfamilies of the Braconidae (Hymenoptera).</article-title><source>Tijdschrift voor Entomologie</source><volume>119</volume> (<issue>3</issue>): <fpage>33</fpage>-<lpage>78</lpage>.</mixed-citation></ref><ref id="B11"><mixed-citation xmlns:xlink="http://www.w3.org/1999/xlink" xlink:type="simple"><person-group><name name-style="western"><surname>Quicke</surname><given-names>DLJ</given-names></name></person-group> (<year>1987</year>) <article-title>The Old World genera of braconine wasps (Hymenoptera: Braconidae).</article-title><source>Journal of Natural History</source><volume>21</volume> (<issue>1</issue>): <fpage>43</fpage>-<lpage>157</lpage>. doi: <ext-link ext-link-type="uri" xlink:href="http://dx.doi.org/10.1080/00222938700770031" xlink:type="simple">10.1080/00222938700770031</ext-link></mixed-citation></ref><ref id="B2"><mixed-citation xmlns:xlink="http://www.w3.org/1999/xlink" xlink:type="simple"><person-group><name name-style="western"><surname>Achterberg</surname><given-names>C van</given-names></name></person-group> (<year>1984</year>) <source>Essay on the phylogeny of Braconidae (Hymenoptera: Ichneumonoidea). Entomologisk Tidskrift 105(1/2): 41–58.</source></mixed-citation></ref><ref id="B12"><mixed-citation xmlns:xlink="http://www.w3.org/1999/xlink" xlink:type="simple"><person-group><name name-style="western"><surname>Quicke</surname><given-names>DLJ</given-names></name><name name-style="western"><surname>Achterberg</surname><given-names>C van</given-names></name></person-group> (<year>1990</year>) <article-title>Phylogeny of the subfamilies of the family Braconidae (Hymenoptera: Ichneumonoidea).</article-title><source>Zoologische Verhandelingen</source><volume>258</volume>: <fpage>1</fpage>-<lpage>95</lpage>.</mixed-citation></ref><ref id="B4"><mixed-citation xmlns:xlink="http://www.w3.org/1999/xlink" xlink:type="simple"><person-group><name name-style="western"><surname>Belokobylskij</surname><given-names>SA</given-names></name></person-group> (<year>1998</year>) <source>Subfam. Histeromerinae. In: Lehr PA (Ed) Keys to insects of the Russian Far East. Neuroptera, Mecoptera, Hymenoptera 4(3): 109–111. Dal’nauka, Vladivostok.</source> [In Russian].</mixed-citation></ref><ref id="B23"><mixed-citation xmlns:xlink="http://www.w3.org/1999/xlink" xlink:type="simple"><person-group><name name-style="western"><surname>Zaldivar-Riveron</surname><given-names>A</given-names></name><name name-style="western"><surname>Mori</surname><given-names>M</given-names></name><name name-style="western"><surname>Quicke</surname><given-names>DLJ</given-names></name></person-group> (<year>2006</year>) <article-title>Systematics of the cyclostome subfamilies of braconid parasitic wasps (Hymenoptera: Ichenumonoidea): a simultaneous molecular and morphological Bayesian approach.</article-title><source>Molecular Phylogenetics and Evolution</source><volume>38</volume>: <fpage>130</fpage>-<lpage>145</lpage>. doi: <ext-link ext-link-type="uri" xlink:href="http://dx.doi.org/10.1016/j.ympev.2005.08.006" xlink:type="simple">10.1016/j.ympev.2005.08.006</ext-link></mixed-citation></ref><ref id="B14"><mixed-citation xmlns:xlink="http://www.w3.org/1999/xlink" xlink:type="simple"><person-group><name name-style="western"><surname>Sharanowski</surname><given-names>BL</given-names></name><name name-style="western"><surname>Dowling</surname><given-names>APG</given-names></name><name name-style="western"><surname>Sharkey</surname><given-names>MJ</given-names></name></person-group> (<year>2011</year>) <article-title>Molecular phylogenetics of Braconidae (Hymenoptera: Ichneumonoidea), based on multiple nuclear genes, and implications for classification.</article-title><source>Systematic Entomology</source><volume>36</volume>: <fpage>549</fpage>-<lpage>572</lpage>. doi: <ext-link ext-link-type="uri" xlink:href="http://dx.doi.org/10.1111/j.1365-3113.2011.00580.x" xlink:type="simple">10.1111/j.1365-3113.2011.00580.x</ext-link></mixed-citation></ref></ref-list></tp:taxon-treatment>
