# Supplementary material for: First records of the genera Histeromerus Wesmael (Hymenoptera, Braconidae, Histeromerinae) and Ecclitura Kokujev (Hymenoptera, Braconidae, Euphorinae) in Italy
Source: Zookeys. 2013 Jun 19;(310):29–40. doi: 10.3897/zookeys.310.5136 (PMC3690961; doi:10.3897/zookeys.310.5136)
Supplement: XML Treatment for Histeromerus mystacinus [file zookeys.310.5136-treatment2.xml]

<!DOCTYPE tp:taxon-treatment
  PUBLIC "-//TaxonX//DTD Taxonomic Treatment Publishing DTD v0 20100105//EN" "tax-treatment-NSO.dtd">
<tp:taxon-treatment xmlns:tp="http://www.plazi.org/taxpub"><tp:treatment-meta><mixed-citation publication-type="journal"><person-group><name><surname>Belokobylskij</surname><given-names>Sergey A.</given-names></name><name><surname>Loni</surname><given-names>Augusto</given-names></name><name><surname>Lucchi</surname><given-names>Andrea</given-names></name><name><surname>Bernardo</surname><given-names>Umberto</given-names></name></person-group><article-title>First records of the genera
                    <italic>Histeromerus</italic> Wesmael (Hymenoptera, Braconidae, Histeromerinae) and
                    <italic>Ecclitura</italic> Kokujev (Hymenoptera, Braconidae, Euphorinae) in Italy</article-title><source>Zookeys</source><day>19</day><month>6</month><year>2013</year><volume>2013</volume><issue>310</issue><fpage>29</fpage><lpage>40</lpage><pub-id pub-id-type="doi">10.3897/zookeys.310.5136</pub-id></mixed-citation></tp:treatment-meta><tp:nomenclature><tp:taxon-name>
                        <tp:taxon-name-part taxon-name-part-type="genus">Histeromerus</tp:taxon-name-part>
                        <tp:taxon-name-part taxon-name-part-type="species">mystacinus</tp:taxon-name-part>
                        <object-id xmlns:xlink="http://www.w3.org/1999/xlink" xlink:type="simple">http://species-id.net/wiki/Histeromerus_mystacinus</object-id>
                    </tp:taxon-name><tp:taxon-authority>Wesmael, 1838</tp:taxon-authority><xref ref-type="fig" rid="F1">Figures 1–9</xref></tp:nomenclature><tp:treatment-sec sec-type="Material examined"><title>Material examined.</title><p>Italy: 1 female, Campania, Torre del Greco, (NA), Parco del Vesuvio, 3–18.VII.2007, Guerrieri leg.</p></tp:treatment-sec><tp:treatment-sec sec-type="Distribution"><title>Distribution.</title><p>Ireland, U.K., Belgium, Netherland, Denmark, France, Germany, Czech Republic, Hungary, Italy (first record), Sweden, Poland, Slovakia, Ukraine, Bulgaria, Russia (European part), Georgia, Iran.</p><fig id="F1" position="float" orientation="portrait"><label>Figures 1–9.</label><caption><p><italic><tp:taxon-name>Histeromerus mystacinus</tp:taxon-name></italic> Wesmael (female) <bold>1</bold> habitus, dorsal view <bold>2</bold> head, lateral view <bold>3</bold> head, front view <bold>4</bold> head and antenna, dorsal view <bold>5</bold> fore tibia and tarsus <bold>6</bold> tip of ovipositor <bold>7</bold> mesosoma and first metasomal tergite, dorsal view <bold>8</bold> mesosoma, lateral view <bold>9</bold> fore and hind wings.</p></caption><graphic xmlns:xlink="http://www.w3.org/1999/xlink" xlink:href="ZooKeys-310-029-g001.jpg" position="float" orientation="portrait" xlink:type="simple"/></fig></tp:treatment-sec></tp:taxon-treatment>
