# Supplementary material for: First records of the genera Histeromerus Wesmael (Hymenoptera, Braconidae, Histeromerinae) and Ecclitura Kokujev (Hymenoptera, Braconidae, Euphorinae) in Italy
Source: Zookeys. 2013 Jun 19;(310):29–40. doi: 10.3897/zookeys.310.5136 (PMC3690961; doi:10.3897/zookeys.310.5136)
Supplement: XML Treatment for Ecclitura [file zookeys.310.5136-treatment3.xml]

<!DOCTYPE tp:taxon-treatment
  PUBLIC "-//TaxonX//DTD Taxonomic Treatment Publishing DTD v0 20100105//EN" "tax-treatment-NSO.dtd">
<tp:taxon-treatment xmlns:tp="http://www.plazi.org/taxpub"><tp:treatment-meta><mixed-citation publication-type="journal"><person-group><name><surname>Belokobylskij</surname><given-names>Sergey A.</given-names></name><name><surname>Loni</surname><given-names>Augusto</given-names></name><name><surname>Lucchi</surname><given-names>Andrea</given-names></name><name><surname>Bernardo</surname><given-names>Umberto</given-names></name></person-group><article-title>First records of the genera
                    <italic>Histeromerus</italic> Wesmael (Hymenoptera, Braconidae, Histeromerinae) and
                    <italic>Ecclitura</italic> Kokujev (Hymenoptera, Braconidae, Euphorinae) in Italy</article-title><source>Zookeys</source><day>19</day><month>6</month><year>2013</year><volume>2013</volume><issue>310</issue><fpage>29</fpage><lpage>40</lpage><pub-id pub-id-type="doi">10.3897/zookeys.310.5136</pub-id></mixed-citation></tp:treatment-meta><tp:nomenclature><label>Genus</label><tp:taxon-name>
                        <tp:taxon-name-part taxon-name-part-type="genus">Ecclitura</tp:taxon-name-part>
                        <object-id xmlns:xlink="http://www.w3.org/1999/xlink" xlink:type="simple">http://species-id.net/wiki/Ecclitura</object-id>
                    </tp:taxon-name><tp:taxon-authority>Kokujev, 1902</tp:taxon-authority></tp:nomenclature><tp:treatment-sec sec-type="Type species"><title>Type species.</title><p><italic><tp:taxon-name>Ecclitura primoris</tp:taxon-name></italic> Kokujev, 1902.</p></tp:treatment-sec><tp:treatment-sec sec-type="Comments"><title>Comments.</title><p><italic><tp:taxon-name>Ecclitura</tp:taxon-name></italic> Kokujev is until recently monotypic genus originally described from Turkmenistan in the beginning of 20th century (<xref ref-type="bibr" rid="B9">Kokujev 1902</xref>).</p><p>Taxonomic position of <!--PageBreak--><italic><tp:taxon-name>Ecclitura</tp:taxon-name></italic> was discussed in several publications. <xref ref-type="bibr" rid="B10">Muesebeck (1936)</xref> defined this genus as the most similar to <italic><tp:taxon-name>Perilitus</tp:taxon-name></italic> Nees, 1819 and <italic><tp:taxon-name>Rhopalophorus</tp:taxon-name></italic> Curtis, 1837 on the base of the wings venation and the long exerted ovipositor. <xref ref-type="bibr" rid="B19">Tobias (1966)</xref> in his paper about generic groupings and evolution of subfamily <tp:taxon-name>Euphorinae</tp:taxon-name> included <italic><tp:taxon-name>Ecclitura</tp:taxon-name></italic> in the <italic><tp:taxon-name>Perilitus</tp:taxon-name></italic> group together with the genera <italic><tp:taxon-name>Perilitus</tp:taxon-name></italic>, <italic><tp:taxon-name>Microctonus</tp:taxon-name></italic> Wesmael, 1835, <italic><tp:taxon-name>Dinocampus</tp:taxon-name></italic> Foerster, 1862, <italic><tp:taxon-name>Streblocera</tp:taxon-name></italic> Westwood, 1833, <italic><tp:taxon-name>Ropalophorus</tp:taxon-name></italic> and <italic><tp:taxon-name>Centistina</tp:taxon-name></italic> Enderlein, 1912. <xref ref-type="bibr" rid="B15">Shaw (1985)</xref> in his phylogenetic study of subfamily <tp:taxon-name>Euphorinae</tp:taxon-name>, concluded that <italic><tp:taxon-name>Ecclitura</tp:taxon-name></italic> is a sister group of <italic><tp:taxon-name>Streblocera</tp:taxon-name></italic> focusing the synapomorphies on the lack of the first medial abscissa in the fore wing, the long and slender scape and the presence of dorsope on the first metasomal tergite. He included this genus in the tribe <tp:taxon-name>Microctonini</tp:taxon-name> (section 3) together with <italic><tp:taxon-name>Microctonus</tp:taxon-name></italic>, <italic><tp:taxon-name>Proclithrophorus</tp:taxon-name></italic> Tobias &amp; Belokobylskij, 1981, and <italic><tp:taxon-name>Streblocera</tp:taxon-name></italic> and separated the tribes <tp:taxon-name>Perilitini</tp:taxon-name> (only with <italic><tp:taxon-name>Perilitus</tp:taxon-name></italic>) and <tp:taxon-name>Dinocampini</tp:taxon-name> (with <italic><tp:taxon-name>Centistina</tp:taxon-name></italic>, <italic><tp:taxon-name>Dinocampus</tp:taxon-name></italic> and <italic><tp:taxon-name>Rhopalophorus</tp:taxon-name></italic>). However, <xref ref-type="bibr" rid="B20">Tobias (1986)</xref> in his key to European species of <tp:taxon-name>Euphorinae</tp:taxon-name> retained the previous position of this genus in the tribe <tp:taxon-name>Perilitini</tp:taxon-name>. In this way he <italic>de facto</italic> synonymized <tp:taxon-name>Microctonini</tp:taxon-name> and <tp:taxon-name>Dinocampini</tp:taxon-name> with this tribe, but separated <italic><tp:taxon-name>Proclithrophorus</tp:taxon-name></italic> in the new tribe <tp:taxon-name>Proclithrophorini</tp:taxon-name>. <xref ref-type="bibr" rid="B5">Belokobylskij (2000)</xref>, in the new key to Palaearctic euphorine genera, synonymized with <tp:taxon-name>Perilitini</tp:taxon-name> also tribes <tp:taxon-name>Cryptoxilonini</tp:taxon-name> and <tp:taxon-name>Townesilitini</tp:taxon-name>. <italic><tp:taxon-name>Ecclitura</tp:taxon-name></italic> here was related with <italic><tp:taxon-name>Streblocera</tp:taxon-name></italic> and <italic><tp:taxon-name>Heia</tp:taxon-name></italic> Chen &amp; Achterberg.</p><p>Knowledge on molecular phylogeny and its implication for classification of subfamily <tp:taxon-name>Euphorinae</tp:taxon-name> are very limited. A specific publication for this task (<xref ref-type="bibr" rid="B8">Li et al. 2003</xref>) studied only a few taxa and a single gene (ribosomal 28S). This investigation included in the same group the genera <italic><tp:taxon-name>Microctonus</tp:taxon-name></italic> and <italic><tp:taxon-name>Streblocera</tp:taxon-name></italic> (and possibly related <italic><tp:taxon-name>Ecclitura</tp:taxon-name></italic>), but monophyly of the tribe <tp:taxon-name>Microctonini</tp:taxon-name> was not resolved. New preliminary information about <tp:taxon-name>Euphorinae</tp:taxon-name> phylogeny on the base of combined morphological (37 characters) and molecular (4 markers: 18S, 28S, CAD, COI) data was suggested by Stigenberg and Boring (Internet, unpublished data). One of the result of this work was the arrangement of <italic><tp:taxon-name>Ecclitura</tp:taxon-name></italic> in the tribe <tp:taxon-name>Dinocampini</tp:taxon-name>. A final and more comprehensive published information about this topic should help to better understand the real results of this vast and diverse investigation.</p><p>The single described species of this genus, <italic><tp:taxon-name>Ecclitura primoris</tp:taxon-name></italic>, was recorded in the Western Palaearctic Region. Two other undescribed species of this genus were reported also from U.S.A. (<xref ref-type="bibr" rid="B15">Shaw 1985</xref>), India and Vietnam (<xref ref-type="bibr" rid="B5">Belokobylskij 2000</xref>). The discovery of these genus and species in Italy makes it likely the finding of <italic><tp:taxon-name>Ecclitura</tp:taxon-name></italic> also in other climatically similar localities of South Europe and North Africa. No data are available about <italic><tp:taxon-name>Ecclitura</tp:taxon-name></italic> hosts. However, being phylogenetically related with the genus <italic><tp:taxon-name>Streblocera</tp:taxon-name></italic> (associated with <tp:taxon-name>Chrysomelidae</tp:taxon-name>) and sharing with this genus distinctive morphological features (structure of antenna, first metasomal tergite and ovipositor shapes: <xref ref-type="bibr" rid="B15">Shaw 1985</xref>, <xref ref-type="bibr" rid="B17">2004</xref>) <italic><tp:taxon-name>Ecclitura</tp:taxon-name></italic> could be also imagobiont and parasitoid of the adults of some beetles (<tp:taxon-name>Chrysomelidae</tp:taxon-name> or <tp:taxon-name>Curculionidae</tp:taxon-name>).</p><p>Four females of <!--PageBreak--><italic><tp:taxon-name>Ecclitura</tp:taxon-name></italic> were collected by Malaise traps closely to Napoli in the Campania Province. Fourteen females were captured in 2012 in three vineyards in the surroundings of Pisa (Tuscany), by using Malaise traps. These traps worked from the half of May to the half of October. <italic><tp:taxon-name>Ecclitura</tp:taxon-name></italic> specimens were captured from July 12 to October 4. Hitherto, no males of this species have never been recorded over area of his distribution, and it is possible <italic><tp:taxon-name>Ecclitura primoris</tp:taxon-name></italic> reproduces by thelytokous modality as already observed for several other species of <tp:taxon-name>Euphorinae</tp:taxon-name> (<xref ref-type="bibr" rid="B17">Shaw 2004</xref>, <xref ref-type="bibr" rid="B13">Reumer et al. 2012</xref>). We have redescribed below the genus <italic><tp:taxon-name>Ecclitura</tp:taxon-name></italic> as well as its type species, because their original descriptions were incomplete and because variability of morphological characters of these taxa were investigated on the base of additional material from different localities.</p></tp:treatment-sec><tp:treatment-sec sec-type="description"><title>Redescription of the genus.</title><p><italic>Head</italic> strongly transverse (<xref ref-type="fig" rid="F2">Figs 10</xref>, <xref ref-type="fig" rid="F3">21</xref>). Vertex at least in anterior half densely rugose-reticulate with granulation. Eye with very short and rather dense setae. Ocelli arranged in obtuse triangle with base 1.1–1.3 times its sides. Occipital carina complete dorsally, archedly fused below with hypostomal carina weakly upper base of mandible. Frons with more or less distinct median carina in anterior half. Face weakly convex. Eye distinctly convergent below (<xref ref-type="fig" rid="F2">Figs 14</xref>, <xref ref-type="fig" rid="F3">17</xref>). Tentorial pits deep, situated upper lower level of eyes. Malar suture distinct. Clypeal suture complete, but shallow. Mandible medium sized, almost not twisted. Palpi short, maxillary palpus 3-segmented, labial palpus 2-segmented. Antennae (<xref ref-type="fig" rid="F2">Figs 11</xref>, <xref ref-type="fig" rid="F3">19, 20</xref>) weakly claviform, stable 17-segmented. Scape (<xref ref-type="fig" rid="F2">Figs 12, 14</xref>, <xref ref-type="fig" rid="F3">17, 22</xref>) long, weakly curved, almost as long as maximum diameter of eye. Pedicel rather long, oval. First flagellar segment as long as or weakly longer than second segment. Segments in apical half of antenna weakly thickened. Apical segment pointed, but without spine.</p><p><italic>Mesosoma</italic> (<xref ref-type="fig" rid="F2">Figs 13, 16</xref>, <xref ref-type="fig" rid="F3">21, 23, 24</xref>). Pronope absent. Notauli complete, shallow and wide, densely rugulose-reticulate. Mesoscutum rugose-striate and setose on wide medioposterior half, smooth and glabrous on anterior and sublateral areas. Prescutellar depression deep and long. Scutellum convex, with lateral carinae, at least partly rugose. Sternaulus (precoxal sulcus) shallow, wide, long, densely rugulose. Prepectal carina distinct. Postpectal carina absent. Metapleural lobe long, wide, rounded apically. Propodeum strongly and abruptly rounded from median part (lateral view), weakly and widely longitudinally concave in medioposterior half (dorsal view), entirely rugulose-areolate, with lateral carinae.</p><p><italic>Wings</italic> (<xref ref-type="fig" rid="F2">Fig. 11, 15</xref>). Radial vein arising behind middle of pterostigma. Radial cell distinctly shortened. Second radial abscissa evenly and distinctly curved. First medial abscissa absent; as result, discoidal and first radiomedial cells fused. Mediocubital vein entirely sclerotised. Basal and recurrent veins distinctly convergent. Brachial cell short, widely open distally. Basal part of parallel vein weakly curved. In hind wing, first abscissa of mediocubital vein 4.0–5.0 times longer than second abscissa. Third abscissa of costal vein long; fourth abscissa almost straight.</p><p><italic>Legs</italic> long and slender. Segments of median tarsus long. Fifth tarsal segments slender. Hind femur slender. Tarsal claws long, slender and weakly curved (<xref ref-type="fig" rid="F3">Fig. 25</xref>).</p><p><italic>Metasoma</italic> (<xref ref-type="fig" rid="F2">Figs 11</xref>, <xref ref-type="fig" rid="F3">18</xref>). First tergite long, distinctly widened towards apex, its latero-ventral sides not fused, widely separated and with distinct split; dorsope small and very shallow; laterope indistinct. Second suture very shallow and fine. Only second tergite with separated laterotergites. Ovipositor (<xref ref-type="fig" rid="F3">Figs 26, 27</xref>) long, straight, compressed laterally.</p><fig id="F2" position="float" orientation="portrait"><label>Figures 10–16.</label><caption><p><italic><tp:taxon-name>Ecclitura primoris</tp:taxon-name></italic> Kokujev (holotype, female, Turkmenistan) <bold>10</bold> head, dorsal view <bold>11</bold> habitus, dorsal view <bold>12</bold> head and scape of antenna, lateral view <bold>13</bold> mesosoma and first metasomal tergite, dorsal view <bold>14</bold> head and scape of antenna, front view <bold>15</bold> fore wing <bold>16</bold> mesosoma, lateral view.</p></caption><graphic xmlns:xlink="http://www.w3.org/1999/xlink" xlink:href="ZooKeys-310-029-g002.jpg" position="float" orientation="portrait" xlink:type="simple"/></fig><fig id="F3" position="float" orientation="portrait"><label>Figures 17–27.</label><caption><p><italic><tp:taxon-name>Ecclitura primoris</tp:taxon-name></italic> Kokujev (female, Italy) <bold>17</bold> head and scape of antenna, front view <bold>18</bold> first metasomal tergite, dorsal view <bold>19</bold> antenna, lateral view <bold>20</bold> basal part of antenna <bold>21</bold> head and mesosoma, dorsal view <bold>22</bold> scape of antenna, dorso-lateral view <bold>23</bold> mesosoma, lateral view <bold>24</bold> head, mesosoma and first metasomal tergite, dorso-lateral view <bold>25</bold> fore tarsus <bold>26</bold> tip of ovipositor, lateral view <bold>27</bold> tip of ovipositor, dorsal view.</p></caption><graphic xmlns:xlink="http://www.w3.org/1999/xlink" xlink:href="ZooKeys-310-029-g003.jpg" position="float" orientation="portrait" xlink:type="simple"/></fig></tp:treatment-sec><tp:treatment-sec sec-type="Distribution"><title>Distribution.</title><p>Western Palaearctic, Nearctic, Oriental Regions.</p><!--PageBreak--></tp:treatment-sec><ref-list><ref id="B9"><mixed-citation xmlns:xlink="http://www.w3.org/1999/xlink" xlink:type="simple"><person-group><name name-style="western"><surname>Kokujev</surname><given-names>NR</given-names></name></person-group> (<year>1902</year>) <article-title>Matériaux pour la faune hyménoptèrologique de la Russie.</article-title><source>Entomologicheskoe Obozrenie</source><volume>2</volume>: <fpage>4</fpage>-<lpage>12</lpage>.</mixed-citation></ref><ref id="B10"><mixed-citation xmlns:xlink="http://www.w3.org/1999/xlink" xlink:type="simple"><person-group><name name-style="western"><surname>Muesebeck</surname><given-names>CFW</given-names></name></person-group> (<year>1936</year>) <article-title>The genera of parasitic wasps of the braconid subfamily Euphorinae, with a review of the Nearctic species.</article-title><source>United States Department of Agriculture, Miscellaneous Publications</source><volume>241</volume>: <fpage>1</fpage>-<lpage>38</lpage>.</mixed-citation></ref><ref id="B19"><mixed-citation xmlns:xlink="http://www.w3.org/1999/xlink" xlink:type="simple"><person-group><name name-style="western"><surname>Tobias</surname><given-names>VI</given-names></name></person-group> (<year>1966</year>) <article-title>Genera groupings and evolution of the subfamily Euphorinae (Hymenoptera: Braconidae). Part II.</article-title><source>Entomologicheskoe Obozrenie</source><volume>45</volume> (<issue>3</issue>): <fpage>612</fpage>-<lpage>633</lpage> [In Russian].</mixed-citation></ref><ref id="B15"><mixed-citation xmlns:xlink="http://www.w3.org/1999/xlink" xlink:type="simple"><person-group><name name-style="western"><surname>Shaw</surname><given-names>SR</given-names></name></person-group> (<year>1985</year>) <article-title>A phylogenetic study of the subfamilies Meteorinae and Euphorinae (Hymenoptera: Braconidae).</article-title><source>Entomography</source><volume>3</volume>: <fpage>277</fpage>-<lpage>370</lpage>.</mixed-citation></ref><ref id="B20"><mixed-citation xmlns:xlink="http://www.w3.org/1999/xlink" xlink:type="simple"><person-group><name name-style="western"><surname>Tobias</surname><given-names>VI</given-names></name></person-group> (<year>1986</year>) <source>Subfam. Euphorinae. In: Medvedev GS (Ed) Keys to insects of the European part of the USSR. Hymenoptera. Braconidae. 3(4): 181–250. Nauka, Leningrad</source> [In Russian].</mixed-citation></ref><ref id="B5"><mixed-citation xmlns:xlink="http://www.w3.org/1999/xlink" xlink:type="simple"><person-group><name name-style="western"><surname>Belokobylskij</surname><given-names>SA</given-names></name></person-group> (<year>2000</year>) <source>Subfam. Euphorinae. In: Lehr PA (Ed) Keys to insects of the Russian Far East. Neuroptera, Mecoptera, Hymenoptera 4(4): 192–399. Dal’nauka, Vladivostok.</source> [In Russian].</mixed-citation></ref><ref id="B8"><mixed-citation xmlns:xlink="http://www.w3.org/1999/xlink" xlink:type="simple"><person-group><name name-style="western"><surname>Li</surname><given-names>FF</given-names></name><name name-style="western"><surname>Chen</surname><given-names>XX</given-names></name><name name-style="western"><surname>Piao</surname><given-names>MH</given-names></name><name name-style="western"><surname>He</surname><given-names>JH</given-names></name><name name-style="western"><surname>Ma</surname><given-names>Y</given-names></name></person-group> (<year>2003</year>) <article-title>Phylogenetic relationships of the Euphorinae (Hymenoptera: Braconidae) based on the D2 variable region of 28S ribosomal RNA.</article-title><source>Entomotaxonomia</source><volume>25</volume> (<issue>3</issue>): <fpage>217</fpage>-<lpage>226</lpage>.</mixed-citation></ref><ref id="B17"><mixed-citation xmlns:xlink="http://www.w3.org/1999/xlink" xlink:type="simple"><person-group><name name-style="western"><surname>Shaw</surname><given-names>SR</given-names></name></person-group> (<year>2004</year>) <article-title>Essay on the evolution of adult-parasitism in the subfamily Euphorinae (Hymenoptera: Braconidae).</article-title><source>Proceedings of the Russian Entomological Society</source><volume>75</volume> (<issue>1</issue>): <fpage>82</fpage>-<lpage>95</lpage>.</mixed-citation></ref><ref id="B13"><mixed-citation xmlns:xlink="http://www.w3.org/1999/xlink" xlink:type="simple"><person-group><name name-style="western"><surname>Reumer</surname><given-names>BM</given-names></name><name name-style="western"><surname>van Alphen</surname><given-names>JJM</given-names></name><name name-style="western"><surname>Kraaijeveld</surname><given-names>K</given-names></name></person-group> (<year>2012</year>) <source>Occasional males in parthenogenetic populations of <italic>Asobara japonica</italic> (Hymenoptera: Braconidae): low <italic>Wolbachia</italic> titer or incomplete coadaptation? Heredity 108(3): 341–346.</source> doi: <ext-link ext-link-type="uri" xlink:href="http://dx.doi.org/10.1038/hdy.2011.82" xlink:type="simple">10.1038/hdy.2011.82</ext-link></mixed-citation></ref></ref-list></tp:taxon-treatment>
