# Supplementary material for: First records of the genera Histeromerus Wesmael (Hymenoptera, Braconidae, Histeromerinae) and Ecclitura Kokujev (Hymenoptera, Braconidae, Euphorinae) in Italy
Source: Zookeys. 2013 Jun 19;(310):29–40. doi: 10.3897/zookeys.310.5136 (PMC3690961; doi:10.3897/zookeys.310.5136)
Supplement: XML Treatment for Ecclitura primoris [file zookeys.310.5136-treatment4.xml]

<!DOCTYPE tp:taxon-treatment
  PUBLIC "-//TaxonX//DTD Taxonomic Treatment Publishing DTD v0 20100105//EN" "tax-treatment-NSO.dtd">
<tp:taxon-treatment xmlns:tp="http://www.plazi.org/taxpub"><tp:treatment-meta><mixed-citation publication-type="journal"><person-group><name><surname>Belokobylskij</surname><given-names>Sergey A.</given-names></name><name><surname>Loni</surname><given-names>Augusto</given-names></name><name><surname>Lucchi</surname><given-names>Andrea</given-names></name><name><surname>Bernardo</surname><given-names>Umberto</given-names></name></person-group><article-title>First records of the genera
                    <italic>Histeromerus</italic> Wesmael (Hymenoptera, Braconidae, Histeromerinae) and
                    <italic>Ecclitura</italic> Kokujev (Hymenoptera, Braconidae, Euphorinae) in Italy</article-title><source>Zookeys</source><day>19</day><month>6</month><year>2013</year><volume>2013</volume><issue>310</issue><fpage>29</fpage><lpage>40</lpage><pub-id pub-id-type="doi">10.3897/zookeys.310.5136</pub-id></mixed-citation></tp:treatment-meta><tp:nomenclature><tp:taxon-name>
                        <tp:taxon-name-part taxon-name-part-type="genus">Ecclitura</tp:taxon-name-part>
                        <tp:taxon-name-part taxon-name-part-type="species">primoris</tp:taxon-name-part>
                        <object-id xmlns:xlink="http://www.w3.org/1999/xlink" xlink:type="simple">http://species-id.net/wiki/Ecclitura_primoris</object-id>
                    </tp:taxon-name><tp:taxon-authority>Kokujev, 1902</tp:taxon-authority><xref ref-type="fig" rid="F2">Figures 10</xref><xref ref-type="fig" rid="F3">–27</xref></tp:nomenclature><tp:treatment-sec sec-type="Material examined"><title>Material examined.</title><p>Turkmenistan: female (holotype), “K.S. Anger”, “Askhabad, 8. VI. 98, on lamp”, “<italic>Ecclitura Megaura primoris</italic> ♀ Kok.” (ZISP). Italy: 4 females, Campania, Torre del Greco, (NA), MT, 18–30.VII.2007 (Guerrieri leg.); 7 females, Pisa, Ceppaiano Crespina, MT, 28.VI–12.VII, 12–24.VII, 24.VII–09.VIII, 04–20.IX, 20.IX–04.X.2012 (A. Loni leg.); 7 females, Pisa, Poggio a Casone Crespina, MT, 12–24.VII, 24.VII–09.VIII, 09.VIII–04.IX, 20.IX–04.X.2012 (A. Loni leg.). Turkey: 1 female, “TR Edirne, Trakya, Univ. Biyoloji Bol. (Noct.) 16.9.1999”</p></tp:treatment-sec><tp:treatment-sec sec-type="description"><title>Redescription.</title><p><bold>Female</bold>. Body length 2.3–2.5 mm; fore wing length 1.9–2.2 mm.</p><p><italic>Head</italic>. Width of head 2.1–2.3 times its median length, 1.4–1.5 times width of mesoscutum. Head behind eye strongly and weakly-curvedly narrowed. Length of eye (dorsal view) 1.8–2.0 times longer than temple. POL 1.0–1.5 times Od, 0.3–0.4 times OOL. Minimum width of face 0.70–0.75 times its height, 0.5–0.6 times its maximum width at level of antennal toruli or level of upper margins of eyes, almost equal to width of clypeus, about 0.9 times minimum (transverse) diameter of eye. Maximum diameter of eye 1.5–1.6 times its minimum diameter. Malar space very short, 0.10–0.13 times maximum diameter of eye, 0.4–0.5 times basal width of mandible. Distance between tentorial pits 2.5–3.0 times distance from pit to eye. Width of cly-peus 1.9–2.0 times its median height.</p><p><italic>Antennae</italic> 17-segmented, weakly claviform. Scape 1.0–1.2 times as long as height of face, 5.5–6.5 times longer than maximum width anteriorly, 4.0–5.0 times longer than maximum width laterally. Pedicel 1.3–1.5 times longer than wide. First flagellar segment 4.0–5.0 times longer than its maximum apical width, about as long as second segment. Penultimate segment 1.5–1.8 times longer than wide, 0.50–0.55 times as long as first segment, 0.5–0.8 times as long as apical segment.</p><p><italic>Mesosoma</italic>. Length 1.4–1.5 times its median width. Mesoscutum highly and subvertically elevated above pronotum. Scutellum distinctly convex. Prescutellar depression long, with high median and often two to four lateral carinae, finely rugulose between carinae, depression about 0.3 times as long as scutellum. Scutellum 1.1–1.3 times longer than its anterior width. Subalar depression shallow, rather wide, densely rugulose-reticulate. Sternaulus complete, shallow, curved, coarsely rugulose-reticulate. Posterior mesopleural furrow (along mesopleural suture) coarsely crenulate.</p><!--PageBreak--><p><italic>Wings</italic>. Length of fore wing 2.7–2.8 times its width. Metacarp (inside radial cell) 0.7–0.9 times as long as pterostigma, 2.0–2.4 times longer than distance between apex of radial cell and apex of wing. Radial cell 2.4–2.5 times longer than maximum width. First radial abscissa about 0.5 times as long as maximum width of pterostigma. First radiomedial vein weakly sinuate or straight, 2.5–3.0 times longer than first radial abscissa, 0.3–0.4 times as long as second radial abscissa, 0.7–0.9 times as long as recurrent and second abscissa of medial veins combined. Distance between nervulus and basal vein 0.5–0.8 times nervulus length. Parallel vein basally sclerotised and weakly curved, unsclerotised its most apical part. Hind wing 3.8–4.1 times longer than maximum width.</p><p><italic>Legs</italic>. Hind femur 4.9–5.5 times longer than maximum width. Hind tarsus almost as long as hind tibia. Hind basitarsus 0.6–0.7 times as long as second-fifth segments combined. Second segment of hind tarsus 0.45–0.50 times as long as basitarsus, 1.15–1.25 times longer than fifth segment.</p><!--PageBreak--><p><!--PageBreak--><italic>Metasoma</italic>. First tergite almost regularly and distinctly widened from base to apex, with fine spiracular tubercle in basal third. Apical width of first tergite 2.3–2.8 times its minimum width; length of tergite 1.8–2.0 times its apical width. Length of second and third tergites combined 1.1–1.3 times basal width of second tergite, 0.9 times their maximum width. Ovipositor sheath 0.6–0.7 times as long as metasoma, 1.4–1.5 times longer than first tergite, 0.7–0.8 times as long as mesosoma, and 0.30–0.35 times as long as fore wing.</p><p><italic>Sculpture and pubescence</italic>. Head mainly and densely rugose-reticulate with granulation, vertex sometimes almost smooth posteriorly. Mesoscutum smooth in anterior half of median lobe and on wide median areas of lateral lobes, rugose-reticulate wide along notauli and rugose-striate on wide area in medioposterior half. Scutellum almost entirely distinctly rugose-reticulate, partly with granulation, sometimes smooth or almost smooth on medio-anterior third or anterior half. Mesopleuron mainly reticulate-rugulose, smooth or almost smooth medially on rather small area. Propodeum without areas, coarsely and rather densely reticulate-areolate, with fine rugulosity. Hind femur densely and rather distinctly rugulose-granulate. First metasomal tergite densely striate in basal 0.6–0.8, smooth in apical 0.2–0.4. Remaining tergites entirely smooth. Mesoscutum glabrous on smooth areas, coved by short setae on sculptured areas. Face densely and very shortly setose.</p><p><italic>Colour</italic>. Body mainly brownish yellow or yellow, metasoma often almost entirely yellow. Antennae yellow, infuscate in apical half. Palpi yellow. Legs yellow, all legs brownish. Ovipositor sheath almost black. Wings hyaline. Pterostigma entirely yellow.</p><p><bold>Male</bold>. Unknown.</p></tp:treatment-sec><tp:treatment-sec sec-type="Distribution"><title>Distribution.</title><p>Tajikistan, Turkmenistan, Iran, Azerbaijan, Russia (Dagestan), Turkey (first record), Albania, Italy (first record).</p></tp:treatment-sec><tp:treatment-sec><!--Section generated to contain objects referenced in tp:taxon-treatment.--><fig id="F2" position="float" orientation="portrait"><label>Figures 10–16.</label><caption><p><italic><tp:taxon-name>Ecclitura primoris</tp:taxon-name></italic> Kokujev (holotype, female, Turkmenistan) <bold>10</bold> head, dorsal view <bold>11</bold> habitus, dorsal view <bold>12</bold> head and scape of antenna, lateral view <bold>13</bold> mesosoma and first metasomal tergite, dorsal view <bold>14</bold> head and scape of antenna, front view <bold>15</bold> fore wing <bold>16</bold> mesosoma, lateral view.</p></caption><graphic xmlns:xlink="http://www.w3.org/1999/xlink" xlink:href="ZooKeys-310-029-g002.jpg" position="float" orientation="portrait" xlink:type="simple"/></fig><fig id="F3" position="float" orientation="portrait"><label>Figures 17–27.</label><caption><p><italic><tp:taxon-name>Ecclitura primoris</tp:taxon-name></italic> Kokujev (female, Italy) <bold>17</bold> head and scape of antenna, front view <bold>18</bold> first metasomal tergite, dorsal view <bold>19</bold> antenna, lateral view <bold>20</bold> basal part of antenna <bold>21</bold> head and mesosoma, dorsal view <bold>22</bold> scape of antenna, dorso-lateral view <bold>23</bold> mesosoma, lateral view <bold>24</bold> head, mesosoma and first metasomal tergite, dorso-lateral view <bold>25</bold> fore tarsus <bold>26</bold> tip of ovipositor, lateral view <bold>27</bold> tip of ovipositor, dorsal view.</p></caption><graphic xmlns:xlink="http://www.w3.org/1999/xlink" xlink:href="ZooKeys-310-029-g003.jpg" position="float" orientation="portrait" xlink:type="simple"/></fig></tp:treatment-sec></tp:taxon-treatment>
